# Supplementary material for: Secretory SERPINE1 Expression Is Increased by Antiplatelet Therapy, Inducing MMP1 Expression and Increasing Colon Cancer Metastasis
Source: Int J Mol Sci. 2022 Aug 24;23(17):9596. doi: 10.3390/ijms23179596 (PMC9455756; doi:10.3390/ijms23179596)
Supplement: Supplementary file 1 [file ijms-23-09596-s001.zip]

Archive with 1 entries (1 files):
- ijms-1861048-SI.pdf
